# Supplementary material for: Herpesviruses and their genetic diversity in the blood virome of healthy individuals: effect of aging
Source: Immun Ageing. 2022 Mar 12;19:15. doi: 10.1186/s12979-022-00268-x (PMC8917371; doi:10.1186/s12979-022-00268-x)
Supplement: Supplementary file 1 — Additional file 1. Supplementary tables of virus genes. The file contains information on what viral genes are present in the reference sequences and the read counts attributed to each viral gene. [file 12979_2022_268_MOESM1_ESM.xls]

## Sheet: bpap1_genes_in_references
virus gene	GenBank reference
^E4	MF588677.1
L2	EF028290.1
L2	FM955837.2
L2	FM955838.1
L2	FM955841.1
L2	GQ845446.1
L2	HM999995.1
L2	JF304768.1
L2	JF304769.1
L2	KR816182.1
L2	KR816183.1
L2	MF588677.1
L2	NC_001531.1
L2	NC_015692.1
L2	U31778.1
L2	U31779.1
L2	U31782.1
L2	X74466.1
L2	X74467.1
L2	X74470.1
L2	X74471.1
L1	EF028290.1
L1	FM955837.2
L1	FM955838.1
L1	FM955841.1
L1	GQ845446.1
L1	HM999995.1
L1	JF304768.1
L1	JF304769.1
L1	KR816182.1
L1	KR816183.1
L1	MF588677.1
L1	NC_001531.1
L1	NC_015692.1
L1	U31778.1
L1	U31779.1
L1	U31782.1
L1	X74466.1
L1	X74467.1
L1	X74470.1
L1	X74471.1
E5	NC_001531.1
E4	FM955837.2
E4	GQ845446.1
E4	HM999995.1
E4	NC_001531.1
E4	NC_015692.1
E4	U31778.1
E4	U31779.1
E4	U31782.1
E7	EF028290.1
E7	FM955837.2
E7	FM955838.1
E7	FM955841.1
E7	GQ845446.1
E7	HM999995.1
E7	JF304768.1
E7	JF304769.1
E7	KR816182.1
E7	KR816183.1
E7	MF588677.1
E7	NC_001531.1
E7	NC_015692.1
E7	U31778.1
E7	U31779.1
E7	U31782.1
E7	X74466.1
E7	X74470.1
E7	X74471.1
E6	EF028290.1
E6	FM955837.2
E6	FM955838.1
E6	FM955841.1
E6	GQ845446.1
E6	HM999995.1
E6	JF304768.1
E6	JF304769.1
E6	KR816182.1
E6	KR816183.1
E6	MF588677.1
E6	NC_001531.1
E6	NC_015692.1
E6	U31778.1
E6	U31779.1
E6	U31782.1
E6	X74466.1
E6	X74470.1
E6	X74471.1
E1	EF028290.1
E1	FM955837.2
E1	FM955838.1
E1	FM955841.1
E1	GQ845446.1
E1	HM999995.1
E1	JF304768.1
E1	JF304769.1
E1	KR816182.1
E1	KR816183.1
E1	MF588677.1
E1	NC_001531.1
E1	NC_015692.1
E1	U31778.1
E1	U31779.1
E1	U31782.1
E1	X74466.1
E1	X74467.1
E1	X74470.1
E1	X74471.1
E2	EF028290.1
E2	FM955837.2
E2	FM955838.1
E2	FM955841.1
E2	GQ845446.1
E2	HM999995.1
E2	JF304768.1
E2	JF304769.1
E2	KR816182.1
E2	KR816183.1
E2	MF588677.1
E2	NC_001531.1
E2	NC_015692.1
E2	U31778.1
E2	U31779.1
E2	U31782.1
E2	X74466.1
E2	X74467.1
E2	X74470.1
E2	X74471.1

## Sheet: bpap1_genes_readCounts
GenBank reference	virus gene	SRR608344	SRR662198	SRR660871
KR816182.1	E1	0	14	6
FM955837.2	E2	4	0	0
FM955837.2	E4	1	0	0
FM955837.2	L1	2	0	0
FM955837.2	L2	4	0	0

## Sheet: bpap2_genes_in_references
virus gene	GenBank reference
gp3	KY242583.1
gp5	KY242583.1
^E4	MF588680.1
gp7	KY242583.1
gp6	KY242583.1
E7 protein	HF930491.1
L2	DQ090005.2
L2	EF422221.1
L2	EU410347.1
L2	EU410348.1
L2	EU410349.1
L2	FM955839.1
L2	FM955842.1
L2	FN677756.1
L2	GQ845444.1
L2	HE963025.1
L2	HF930491.1
L2	HM999997.1
L2	JQ963484.1
L2	MF588680.1
L2	MF588681.1
L2	MF588682.1
L2	MF588683.1
L2	MF588684.1
L2	NC_001596.1
L2	U31780.1
L2	U31781.1
L2	U31786.1
L2	X74468.1
L2	X74469.1
L2	Y15176.1
L1	DQ090005.2
L1	EF422221.1
L1	EU410347.1
L1	EU410348.1
L1	EU410349.1
L1	FM955839.1
L1	FM955842.1
L1	FN677756.1
L1	GQ845444.1
L1	HE963025.1
L1	HF930491.1
L1	HM999997.1
L1	JQ963484.1
L1	MF588680.1
L1	MF588681.1
L1	MF588682.1
L1	MF588683.1
L1	MF588684.1
L1	NC_001596.1
L1	U31780.1
L1	U31781.1
L1	U31786.1
L1	X74468.1
L1	X74469.1
L1	Y15176.1
gp4	KY242583.1
E4	DQ090005.2
E4	EF422221.1
E4	EU410347.1
E4	EU410348.1
E4	EU410349.1
E4	FM955839.1
E4	FM955842.1
E4	FN677756.1
E4	GQ845444.1
E4	HE963025.1
E4	HF930491.1
E4	HM999997.1
E4	JQ963484.1
E4	MF588681.1
E4	MF588682.1
E4	MF588683.1
E4	MF588684.1
E4	U31780.1
E4	U31781.1
E4	U31786.1
E4	Y15176.1
E7	DQ090005.2
E7	EF422221.1
E7	EU410347.1
E7	EU410348.1
E7	EU410349.1
E7	FM955839.1
E7	FM955842.1
E7	FN677756.1
E7	GQ845444.1
E7	HE963025.1
E7	HM999997.1
E7	JQ963484.1
E7	MF588680.1
E7	MF588681.1
E7	MF588682.1
E7	MF588683.1
E7	MF588684.1
E7	NC_001596.1
E7	U31780.1
E7	U31781.1
E7	U31786.1
E7	X74468.1
E7	X74469.1
E7	Y15176.1
E6	DQ090005.2
E6	EF422221.1
E6	EU410347.1
E6	EU410348.1
E6	EU410349.1
E6	FM955839.1
E6	FM955842.1
E6	FN677756.1
E6	GQ845444.1
E6	HE963025.1
E6	HF930491.1
E6	HM999997.1
E6	JQ963484.1
E6	MF588680.1
E6	MF588681.1
E6	MF588682.1
E6	MF588683.1
E6	MF588684.1
E6	NC_001596.1
E6	U31780.1
E6	U31781.1
E6	U31786.1
E6	X74468.1
E6	X74469.1
E6	Y15176.1
E1	DQ090005.2
E1	EF422221.1
E1	EU410347.1
E1	EU410348.1
E1	EU410349.1
E1	FM955839.1
E1	FM955842.1
E1	FN677756.1
E1	GQ845444.1
E1	HE963025.1
E1	HF930491.1
E1	HM999997.1
E1	JQ963484.1
E1	MF588680.1
E1	MF588681.1
E1	MF588682.1
E1	MF588683.1
E1	MF588684.1
E1	NC_001596.1
E1	U31780.1
E1	U31781.1
E1	U31786.1
E1	X74468.1
E1	X74469.1
E1	Y15176.1
gp1	KY242583.1
gp2	KY242583.1
E2	DQ090005.2
E2	EF422221.1
E2	EU410347.1
E2	EU410348.1
E2	EU410349.1
E2	FM955839.1
E2	FM955842.1
E2	FN677756.1
E2	GQ845444.1
E2	HE963025.1
E2	HF930491.1
E2	HM999997.1
E2	JQ963484.1
E2	MF588680.1
E2	MF588681.1
E2	MF588682.1
E2	MF588683.1
E2	MF588684.1
E2	NC_001596.1
E2	U31780.1
E2	U31781.1
E2	U31786.1
E2	X74468.1
E2	X74469.1
E2	Y15176.1

## Sheet: bpap2_genes_readCounts
GenBank reference	virus gene	SRR614311	SRR614131
EF422221.1	E1	0	6
U31781.1	E1	2	0
U31781.1	E2	1	0
U31781.1	E6	1	0
U31781.1	E7	1	0
U31781.1	L1	2	0

## Sheet: CMV_genes_in_references
virus gene	GenBank reference
US20	L04998.1
US33A	FJ527563.1
US21	NC_006273.2
UL51	NC_006273.2
UL52	KJ361953.1
UL53	KJ361953.1
UL54	AF133628.1
UL55	M64939.1
UL55	NC_006273.2
UL56	NC_006273.2
UL57	NC_006273.2
UL111A	AF202536.1
UL111A	KJ361952.1
HCMVIRL13 %3D TRL13	X17403.1
UL79	KP745652.1
US27	NC_006273.2
RL5A	GU179288.1
RL5A	KP745648.1
RL5A	KU550087.1
RL5A	KU550088.1
RL5A	NC_006273.2
UL135	NC_006273.2
UL105	KJ361952.1
UL105	KJ361965.1
UL105	KJ426589.1
UL104	KJ361965.1
UL104	KJ426589.1
UL101	AH013698.2
UL100	AH013698.2
UL100	M64959.1
UL103	KJ361965.1
UL102	AH013698.2
UL102	EU294476.1
UL102	KJ361957.1
UL42	NC_006273.2
UL40	JQ060965.1
UL40	NC_006273.2
UL47	KP745654.1
UL47	KP745705.1
UL47	NC_006273.2
UL46	KP745705.1
UL46	NC_006273.2
UL45	NC_006273.2
RNA5.0	KJ361952.1
UL48	KP745654.1
UL48	KP745705.1
RL8A	KX544841.1
RL8A	NC_006273.2
UL148D	NC_006273.2
HCMVIRL14	X17403.1
UL41A	NC_006273.2
UL119	NC_006273.2
UL116	JX512202.1
UL117	JX512202.1
US34A	FJ527563.1
UL76	AH013698.2
UL77	AH013698.2
UL74	AH013698.2
UL74	FJ527563.1
UL74	GQ221973.1
UL74	GQ227765.1
UL74	GQ227786.1
UL74	JX512207.1
UL74	KF297339.1
UL74	KJ361949.1
UL74	KJ361950.1
UL74	KJ361968.1
UL74	KX544836.1
UL74	KX544841.1
UL74	NC_006273.2
UL72	KX544841.1
UL72	NC_006273.2
UL73	AF390799.1
UL73	AF390802.1
UL73	AF390825.1
UL73	AH013698.2
UL73	FJ527563.1
UL73	GQ221973.1
UL73	GQ227765.1
UL73	GQ227786.1
UL73	GU585462.1
UL73	KX544841.1
UL73	NC_006273.2
UL70	NC_006273.2
UL71	KJ361965.1
UL150A	KJ361949.1
UL150A	KP745660.1
UL150A	KY490069.1
UL150A	NC_006273.2
HCMVUL68	X17403.1
UL10	AH013698.2
UL10	GQ396662.1
UL11	D66905.1
UL11	GQ465267.1
UL11	GU179291.1
UL11	KC519319.1
UL11	KJ361950.1
UL11	KJ361971.1
UL11	MK422176.1
UL94	JX512207.1
UL95	GU179288.1
UL95	JX512198.1
UL95	JX512206.1
UL95	JX512207.1
UL95	KJ361957.1
UL95	KY490080.1
UL95	NC_006273.2
UL96	GU179288.1
UL96	JX512198.1
UL96	JX512206.1
UL96	KJ361957.1
UL96	KY490080.1
UL96	NC_006273.2
UL97	KJ872542.1
UL91	JX512207.1
UL92	JX512207.1
UL93	JX512207.1
UL22A	KX101022.1
HCMVUL8	X17403.1
UL128	LC425076.1
RNA1.2	KX544841.1
RNA1.2	NC_006273.2
UL120	AH013698.2
UL120	AY446865.1
UL120	AY446866.1
UL120	GQ222014.2
RL11	KX544841.1
RL11	NC_006273.2
RNA4.9	KJ361947.1
RNA4.9	KP745650.1
RNA4.9	KX101021.1
RNA4.9	KX101024.1
IE2	M25418.1
TRS1	FJ527563.1
TRS1	GQ466044.1
TRS1	JX512201.1
TRS1	KP745636.1
TRS1	KP745697.1
TRS1	KP745720.1
TRS1	KR534205.1
UL6/UL9	JX512200.1
ORF7	AH013698.2
US10	KJ361963.1
ORF8	AH013698.2
HCMVUL58	X17403.1
HCMVUL59	X17403.1
UL87	KP745645.1
UL87	NC_006273.2
UL86	NC_006273.2
UL136	NC_006273.2
UL84	M81432.1
UL133	NC_006273.2
RL6	KJ361955.1
RL6	KP745662.1
RL6	KU550090.1
RL6	NC_006273.2
RL1	KJ361962.1
RL1	NC_006273.2
UL139	AY601875.1
UL139	AY805260.1
UL139	FJ616285.1
UL139	MK290742.1
UL139	NC_006273.2
UL89	DQ485984.1
UL89	GU179288.1
UL89	JX512198.1
UL89	JX512206.1
UL89	JX512207.1
UL89	KJ361957.1
UL89	KY490080.1
UL89	NC_006273.2
UL88	JX512207.1
UL88	KP745645.1
UL88	NC_006273.2
US19	L04998.1
US18	L04998.1
IE1	AY436380.1
RL10	KX544841.1
RL10	NC_006273.2
RL13	GQ221973.1
RL13	GQ221975.1
RL13	JX512207.1
RL13	KF297339.1
RL13	KJ361949.1
RL13	KJ361968.1
RL13	KJ361970.1
RL13	KR534211.1
RL13	NC_006273.2
RL12	AY446859.1
RL12	FJ527563.1
RL12	GQ221973.1
RL12	JX512198.1
RL12	JX512199.1
RL12	JX512201.1
RL12	JX512207.1
RL12	KF297339.1
RL12	KJ361949.1
RL12	KJ361968.1
RL12	KJ361970.1
RL12	KX544841.1
RL12	NC_006273.2
US16	NC_006273.2
UL30A	NC_006273.2
UL99	AH013698.2
RL9A	KX544841.1
RL9A	NC_006273.2
UL38	KY490076.1
UL32	KJ361949.1
UL21.5	KJ176662.1
UL30	NC_006273.2
UL36	KX101022.1
UL37	KY490076.1
UL141	NC_006273.2
UL140	NC_006273.2
UL142	GQ221975.1
UL142	GQ222015.2
UL142	NC_006273.2
UL145	GU585488.1
UL144	AF135184.1
UL144	GQ856042.1
UL144	NC_006273.2
UL147	GQ222014.2
UL147	KF297339.1
UL147	KJ872541.1
UL147	KU550089.1
UL147	KY490064.1
UL146	AY582494.1
UL146	AY681088.1
UL146	AY681090.1
UL146	AY681091.1
UL146	DQ115708.1
UL146	KF297339.1
UL146	KJ361968.1
UL146	KJ361969.1
UL146	KJ872540.1
UL146	KJ872541.1
UL146	KP745677.1
UL146	KT634296.1
UL146	KU550089.1
UL146	NC_006273.2
HCMVUL128	X17403.1
US28	NC_006273.2
IRS1	GQ466044.1
IRS1	JX512201.1
IRS1	KP745636.1
IRS1	KP745645.1
IRS1	KP745697.1
IRS1	KP745720.1
RNA2.7	NC_006273.2
UL131A	DQ507865.1
UL150	KJ361949.1
UL150	KP745660.1
UL150	KY490069.1
UL150	NC_006273.2
US34	FJ527563.1
UL8	FJ616285.1
UL8	GQ221974.1
UL8	KJ361952.1
UL8	KJ872541.1
UL8	KR534198.1
UL8	KR534200.1
UL8	KT726945.2
UL8	KT726949.2
UL8	KY490072.1
UL8	KY490086.1
UL9	FJ616285.1
UL9	GQ465268.1
UL9	KJ361952.1
UL9	KJ361968.1
UL9	KJ872541.1
UL9	KR534198.1
UL9	KR534200.1
UL9	KT726941.2
UL9	KT726945.2
UL9	KY490086.1
UL2	JX512208.1
UL1	FJ527563.1
UL1	GQ221973.1
UL1	GU179291.1
UL1	JX512199.1
UL1	KP745683.1
UL1	NC_006273.2
UL6	AY446859.1
UL6	GQ465271.1
UL6	KT726945.2
UL6	KT726947.2
UL6	KY490084.1
UL7	GQ221974.1
UL7	KT726945.2
UL7	KT726949.2
UL7	KY490072.1
UL7	KY490086.1
UL4	JX512199.1
UL4	KJ361947.1
UL4	KT634296.1
UL5	KT634296.1
UL33	GU180094.1
UL33	JX512207.1
UL132B	GU585489.1
L2	L19942.1
L1	L19942.1
UL148B	NC_006273.2
HCMVUL127	X17403.1
UL138	NC_006273.2
UL148C	NC_006273.2
US7	KP745642.1
US6	KC519321.1
US6	KP745643.1
UL27	NC_006273.2
UL148A	NC_006273.2
UL20	GU179290.1
UL29	JX512203.1
UL74A	FJ527563.1
UL74A	GQ221973.1
UL74A	GQ227765.1
UL74A	GQ227786.1
UL74A	JX512207.1
UL74A	KF297339.1
UL74A	KJ361949.1
UL74A	KJ361950.1
UL74A	KJ361968.1
UL74A	KX544836.1
UL74A	KX544841.1
UL74A	NC_006273.2
US23	NC_006273.2

## Sheet: CMV_genes_readCounts
GenBank reference	virus gene	SRR1360460	SRR1433044	SRR1329047	SRR1415684	SRR661577	SRR1072871
GU179290.1	UL20	0	0	6	0	0	0
FJ527563.1	US33A	6	11	10	0	6	6
FJ527563.1	US34	6	9	8	0	5	6
FJ527563.1	US34A	1	3	3	0	2	1

## Sheet: EBV_genes_in_references
virus gene	GenBank reference
BTRF1	JQ009376.2
BTRF1	KC207813.1
BTRF1	KC440852.1
BTRF1	KP735248.1
BTRF1	MG021305.1
BTRF1	MH144212.1
BTRF1	MH144213.1
BTRF1	MH144214.1
BTRF1	MH144218.1
BTRF1	MH144222.1
BTRF1	MH144223.1
BTRF1	MK973061.1
BTRF1	MK973062.1
BKRF1/EBNA1	MK973061.1
BKRF1/EBNA1	MK973062.1
EBNA-LP	JQ009376.2
EBNA-LP	KC207813.1
EBNA-LP	KC440852.1
EBNA-LP	KP735248.1
EBNA-LP	MG021305.1
EBNA-LP	MK973062.1
BDRF1	KP735248.1
BDRF1	KT273948.1
BDRF1	KT273949.1
BDRF1	MG021305.1
HHV4tp2_gp09	NC_009334.1
LMP2A	KP735248.1
LMP2A	MG021305.1
LMP2A	MK973062.1
HHV4tp2_gp42	NC_009334.1
BSLF2/BMLF1	JQ009376.2
BSLF2/BMLF1	KC207813.1
BSLF2/BMLF1	KC440852.1
BSLF2/BMLF1	MH144212.1
BSLF2/BMLF1	MH144213.1
BSLF2/BMLF1	MH144214.1
BSLF2/BMLF1	MH144218.1
BSLF2/BMLF1	MH144223.1
BLLF1	AP015015.1
BLLF1	HQ020558.1
BLLF1	JQ009376.2
BLLF1	KC207813.1
BLLF1	KC207814.1
BLLF1	KC440852.1
BLLF1	KP735248.1
BLLF1	KX125053.1
BLLF1	MG021305.1
BLLF1	MK973062.1
BBLF1	JQ009376.2
BBLF1	KC207813.1
BBLF1	KC440852.1
BBLF1	KP735248.1
BBLF1	KT273948.1
BBLF1	KT273949.1
BBLF1	KX674066.1
BBLF1	MG021305.1
BBLF1	MH144212.1
BBLF1	MH144213.1
BBLF1	MH144214.1
BBLF1	MH144218.1
BBLF1	MH144222.1
BBLF1	MH144223.1
BBLF1	MK973062.1
BLLF2	AP015015.1
BLLF2	KC207813.1
BLLF2	KC207814.1
BLLF2	KC440852.1
BLLF2	KP735248.1
BLLF2	KT273948.1
BLLF2	KT273949.1
BLLF2	KX674066.1
BLLF2	MG021305.1
BLLF2	MH144212.1
BLLF2	MH144213.1
BLLF2	MH144214.1
BLLF2	MH144218.1
BLLF2	MH144223.1
BLLF2	MK973062.1
BSLF1	AB850650.1
BSLF1	JQ009376.2
BSLF1	KC207813.1
BSLF1	KC440852.1
BSLF1	KP735248.1
BSLF1	KT273948.1
BSLF1	KT273949.1
BSLF1	KX674066.1
BSLF1	MG021305.1
BSLF1	MH144212.1
BSLF1	MH144213.1
BSLF1	MH144214.1
BSLF1	MH144218.1
BSLF1	MH144223.1
BSLF1	MK973061.1
BSLF1	MK973062.1
BSLF2	KP735248.1
BSLF2	KX674066.1
A73	AB850644.1
A73	AB850653.1
A73	AB850655.1
A73	AB850659.1
A73	JQ009376.2
A73	KC207813.1
A73	KF373730.1
A73	KP735248.1
A73	KT001103.1
A73	KX674066.1
A73	MG021305.1
A73	MH144212.1
A73	MH144213.1
A73	MH144214.1
A73	MH144218.1
A73	MH144223.1
A73	MK973062.1
BXRF1	JQ009376.2
BXRF1	KC207813.1
BXRF1	KC440852.1
BXRF1	KP735248.1
BXRF1	KT273948.1
BXRF1	KT273949.1
BXRF1	KX674066.1
BXRF1	MG021305.1
BXRF1	MH144212.1
BXRF1	MH144213.1
BXRF1	MH144214.1
BXRF1	MH144218.1
BXRF1	MH144223.1
BXRF1	MH590505.1
BXRF1	MK973061.1
BXRF1	MK973062.1
HHV4tp2_gs02	NC_009334.1
HHV4tp2_gp64	NC_009334.1
HHV4tp2_gp65	NC_009334.1
HHV4tp2_gp66	NC_009334.1
HHV4tp2_gp67	NC_009334.1
HHV4tp2_gp60	NC_009334.1
HHV4tp2_gp61	NC_009334.1
HHV4_BMRF2	JQ009376.2
HHV4tp2_gp63	NC_009334.1
BSLF2*BMLF1	MK973061.1
BSLF2*BMLF1	MK973062.1
BKRF4	JQ009376.2
BKRF4	KC207813.1
BKRF4	KC440852.1
BKRF4	KP735248.1
BKRF4	KT273948.1
BKRF4	KT273949.1
BKRF4	KX674066.1
BKRF4	MG021305.1
BKRF4	MH144212.1
BKRF4	MH144213.1
BKRF4	MH144214.1
BKRF4	MH144218.1
BKRF4	MH144223.1
BKRF4	MK973062.1
BKRF2	JQ009376.2
BKRF2	KC207813.1
BKRF2	KC440852.1
BKRF2	KP735248.1
BKRF2	KT273948.1
BKRF2	KT273949.1
BKRF2	KX674066.1
BKRF2	MG021305.1
BKRF2	MH144212.1
BKRF2	MH144213.1
BKRF2	MH144214.1
BKRF2	MH144218.1
BKRF2	MH144223.1
BKRF2	MK973062.1
BKRF3	KC207813.1
BKRF3	KP735248.1
BKRF3	KT273948.1
BKRF3	KT273949.1
BKRF3	KX674066.1
BKRF3	MG021305.1
BKRF3	MH144212.1
BKRF3	MH144213.1
BKRF3	MH144214.1
BKRF3	MH144218.1
BKRF3	MH144223.1
BKRF3	MK973062.1
BKRF1	HQ020558.1
BKRF1	KP735248.1
BKRF1	KT273942.1
BKRF1	KT273945.1
BKRF1	KT273947.1
BKRF1	KT273948.1
BKRF1	KT273949.1
BKRF1	KX125053.1
BKRF1	MG021305.1
HHV4tp2_gp74	NC_009334.1
EBNA3A	AP015016.1
EBNA3A	MG021305.1
EBNA3A	MK973061.1
EBNA3A	MK973062.1
EBNA3C	KP735248.1
EBNA3C	KR063345.1
EBNA3C	KT273942.1
EBNA3C	KT273948.1
EBNA3C	KT273949.1
EBNA3C	MG021305.1
EBNA3C	MK973061.1
EBNA3C	MK973062.1
EBNA3B	KP735248.1
EBNA3B	KR063345.1
EBNA3B	KT001102.1
EBNA3B	KT273948.1
EBNA3B	KT273949.1
EBNA3B	MG021305.1
EBNA3B	MK973061.1
EBNA3B	MK973062.1
BCLF1	MG021305.1
HHV4tp2_gp48	NC_009334.1
BPLF1	HQ020558.1
BPLF1	JQ009376.2
BPLF1	KC207813.1
BPLF1	KC440852.1
BPLF1	KF373730.1
BPLF1	KP735248.1
BPLF1	KT273948.1
BPLF1	KT273949.1
BPLF1	KX674066.1
BPLF1	LN827580.1
BPLF1	MG021305.1
BPLF1	MH144212.1
BPLF1	MH144213.1
BPLF1	MH144214.1
BPLF1	MH144218.1
BPLF1	MH144223.1
BPLF1	MH590429.1
BPLF1	MH590450.1
BPLF1	MK973061.1
BPLF1	MK973062.1
LMP	M58153.1
HHV4tp2_gp75	NC_009334.1
BERF3	KP735248.1
HHV4tp2_gp73	NC_009334.1
HHV4tp2_gp72	NC_009334.1
HHV4tp2_gp71	NC_009334.1
HHV4tp2_gp70	NC_009334.1
BcLF1	JQ009376.2
BcLF1	KC207813.1
BcLF1	KC440852.1
BcLF1	KP735248.1
BcLF1	KT273948.1
BcLF1	KT273949.1
BcLF1	KX674066.1
BcLF1	MH144212.1
BcLF1	MH144213.1
BcLF1	MH144214.1
BcLF1	MH144218.1
BcLF1	MH144223.1
BcLF1	MK973061.1
BcLF1	MK973062.1
BBLF2*BBLF3	MK973062.1
BGRF1-BDRF1	AB850648.1
BGRF1-BDRF1	AB850649.1
BCRF1	AB850653.1
BCRF1	JQ009376.2
BCRF1	KC207813.1
BCRF1	KC440852.1
BCRF1	KP735248.1
BCRF1	KP968260.1
BCRF1	KT273948.1
BCRF1	KT273949.1
BCRF1	KX674066.1
BCRF1	MG021305.1
BCRF1	MH144212.1
BCRF1	MH144213.1
BCRF1	MH144214.1
BCRF1	MH144218.1
BCRF1	MK973062.1
HHV4tp2_gp76	NC_009334.1
HHV4_BBLF4	JQ009376.2
HHV4_BSLF2BMLF1	KP735248.1
BBLF2/BBLF3	JQ009376.2
BBLF2/BBLF3	KC207813.1
BBLF2/BBLF3	MH144212.1
BBLF2/BBLF3	MH144213.1
BBLF2/BBLF3	MH144214.1
BBLF2/BBLF3	MH144218.1
BBLF2/BBLF3	MH144222.1
BBLF2/BBLF3	MH144223.1
BZLF2	KC207813.1
BZLF2	KC440852.1
BZLF2	KP735248.1
BZLF2	KR063345.1
BZLF2	KT001102.1
BZLF2	KT273948.1
BZLF2	KT273949.1
BZLF2	KX674066.1
BZLF2	MG021305.1
BZLF2	MH144212.1
BZLF2	MH144213.1
BZLF2	MH144214.1
BZLF2	MH144218.1
BZLF2	MH144223.1
BZLF2	MK973061.1
BZLF2	MK973062.1
BZLF1	AP015016.1
BZLF1	JQ009376.2
BZLF1	KC207813.1
BZLF1	KC207814.1
BZLF1	KC440852.1
BZLF1	KF826537.1
BZLF1	KF992570.1
BZLF1	KP735248.1
BZLF1	KT273948.1
BZLF1	KT273949.1
BZLF1	KX125050.1
BZLF1	KX674066.1
BZLF1	LN824208.1
BZLF1	MG021305.1
BZLF1	MH144212.1
BZLF1	MH144213.1
BZLF1	MH144214.1
BZLF1	MH144218.1
BZLF1	MH144223.1
BZLF1	MH590374.1
BZLF1	MH590413.1
BZLF1	MH590478.1
BZLF1	MH590486.1
BZLF1	MH590506.1
BZLF1	MK973061.1
BZLF1	MK973062.1
BBRF1	JQ009376.2
BBRF1	KC207813.1
BBRF1	KC440852.1
BBRF1	KP735248.1
BBRF1	KT273948.1
BBRF1	KT273949.1
BBRF1	MG021305.1
BBRF1	MH144212.1
BBRF1	MH144213.1
BBRF1	MH144214.1
BBRF1	MH144218.1
BBRF1	MH144222.1
BBRF1	MH144223.1
BBRF1	MK973061.1
BBRF1	MK973062.1
BKRF1/EBNA1 from Qp	MK973061.1
BKRF1/EBNA1 from Qp	MK973062.1
BBRF3	JQ009376.2
BBRF3	KC207813.1
BBRF3	KC440852.1
BBRF3	KP735248.1
BBRF3	KT273948.1
BBRF3	KT273949.1
BBRF3	KX674066.1
BBRF3	MG021305.1
BBRF3	MH144212.1
BBRF3	MH144213.1
BBRF3	MH144214.1
BBRF3	MH144218.1
BBRF3	MH144223.1
BBRF3	MK973062.1
BBRF2	HQ020558.1
BBRF2	JQ009376.2
BBRF2	KC207813.1
BBRF2	KC440852.1
BBRF2	KP735248.1
BBRF2	KT273948.1
BBRF2	KT273949.1
BBRF2	KX674066.1
BBRF2	MG021305.1
BBRF2	MH144212.1
BBRF2	MH144213.1
BBRF2	MH144214.1
BBRF2	MH144218.1
BBRF2	MH144222.1
BBRF2	MH144223.1
BBRF2	MK973062.1
BcRF1	JQ009376.2
BcRF1	KC207813.1
BcRF1	KC440852.1
BcRF1	KP735248.1
BcRF1	KT273948.1
BcRF1	KT273949.1
BcRF1	KX674066.1
BcRF1	MH144212.1
BcRF1	MH144213.1
BcRF1	MH144214.1
BcRF1	MH144218.1
BcRF1	MH144223.1
BcRF1	MK973061.1
BcRF1	MK973062.1
EBNA-3A	JQ009376.2
EBNA-3A	KC207813.1
EBNA-3A	KC207814.1
EBNA-3A	KC440852.1
EBNA-3A	KF373730.1
EBNA-3A	MH101959.1
EBNA-3A	MH144212.1
EBNA-3A	MH144213.1
EBNA-3A	MH144214.1
EBNA-3A	MH144218.1
EBNA-3A	MH144221.1
EBNA-3A	MH144223.1
EBNA-3A	MH590443.1
BWRF1.2	KP735248.1
EBNA-3C	KF992570.1
EBNA-3C	MH101961.1
EBNA-3C	MH101963.1
EBNA-3C	MH101964.1
EBNA-3C	MH101965.1
EBNA-3C	MH101971.1
EBNA-3C	MH144212.1
EBNA-3C	MH144213.1
EBNA-3C	MH144214.1
EBNA-3C	MH144216.1
EBNA-3C	MH144218.1
EBNA-3C	MH144219.1
EBNA-3C	MH144222.1
EBNA-3C	MH144223.1
EBNA-3B	LN827548.2
EBNA-3B	MH144212.1
EBNA-3B	MH144213.1
EBNA-3B	MH144214.1
EBNA-3B	MH144216.1
EBNA-3B	MH144218.1
EBNA-3B	MH144223.1
EBNA-3B	MH590373.1
EBNA-3B	MH590381.1
EBNA-3B	MH590399.1
EBNA-3B	MH590502.1
EBNA-3B	MH590503.1
EBNA-3B	MH590508.1
BWRF1.7	KP735248.1
BWRF1.6	KP735248.1
BWRF1.5	KP735248.1
BWRF1.4	KP735248.1
LMP-1	LN824226.1
LMP-1	MH590419.1
LMP-1	MH590437.1
HHV4tp2_gp43	NC_009334.1
HHV4tp2_gp40	NC_009334.1
HHV4tp2_gp41	NC_009334.1
LMP 2A	M87777.1
HHV4tp2_gp47	NC_009334.1
HHV4tp2_gp44	NC_009334.1
HHV4tp2_gp45	NC_009334.1
iBHFR1-2*	KX674066.1
BdRF1	JQ009376.2
BdRF1	KC207813.1
BdRF1	KC440852.1
BdRF1	KP735248.1
BdRF1	KT273948.1
BdRF1	KT273949.1
BdRF1	KX674066.1
BdRF1	MH144212.1
BdRF1	MH144213.1
BdRF1	MH144214.1
BdRF1	MH144218.1
BdRF1	MH144223.1
BdRF1	MK973062.1
HHV4tp2_gp49	NC_009334.1
BHRF1	AB850646.1
BHRF1	JQ009376.2
BHRF1	KC207813.1
BHRF1	KC440852.1
BHRF1	KF373730.1
BHRF1	KP735248.1
BHRF1	KX674066.1
BHRF1	MG021305.1
BHRF1	MH144212.1
BHRF1	MH144213.1
BHRF1	MH144214.1
BHRF1	MH144218.1
BHRF1	MH144223.1
BHRF1	MK973062.1
iBHFR1-2	KX674066.1
iBHFR1-1	KX674066.1
HHV4_BZLF2	JQ009376.2
BLLF1b	KT273948.1
BLLF1b	KT273949.1
BARF0	JQ009376.2
BARF0	KC207813.1
BARF0	KF373730.1
BARF0	KP735248.1
BARF0	KT001103.1
BARF0	MH144212.1
BARF0	MH144213.1
BARF0	MH144214.1
BARF0	MH144218.1
BARF0	MH144223.1
HHV4_BKRF3	JQ009376.2
BARF1	KC207813.1
BARF1	KC440852.1
BARF1	KP735248.1
BARF1	KT273948.1
BARF1	KT273949.1
BARF1	KX674066.1
BARF1	MG021305.1
BARF1	MH144212.1
BARF1	MH144213.1
BARF1	MH144214.1
BARF1	MH144218.1
BARF1	MH144223.1
BARF1	MK973062.1
BBLF4	HQ020558.1
BBLF4	KC207813.1
BBLF4	KC440852.1
BBLF4	KP735248.1
BBLF4	KT273948.1
BBLF4	KT273949.1
BBLF4	KX674066.1
BBLF4	MG021305.1
BBLF4	MH144212.1
BBLF4	MH144213.1
BBLF4	MH144214.1
BBLF4	MH144218.1
BBLF4	MH144222.1
BBLF4	MH144223.1
BBLF4	MK973061.1
BBLF4	MK973062.1
HHV4tp2_gp58	NC_009334.1
HHV4tp2_gp59	NC_009334.1
BLLF3	KC207813.1
BLLF3	KC440852.1
BLLF3	KP735248.1
BLLF3	KT273948.1
BLLF3	KT273949.1
BLLF3	KX674066.1
BLLF3	MG021305.1
BLLF3	MH144212.1
BLLF3	MH144213.1
BLLF3	MH144214.1
BLLF3	MH144218.1
BLLF3	MH144223.1
BLLF3	MH590393.1
BLLF3	MK973062.1
HHV4tp2_gp55	NC_009334.1
HHV4tp2_gp54	NC_009334.1
HHV4tp2_gp57	NC_009334.1
HHV4tp2_gp56	NC_009334.1
HHV4tp2_gp51	NC_009334.1
BaRF1	JQ009376.2
BaRF1	KC207813.1
BaRF1	KC440852.1
BaRF1	KP735248.1
BaRF1	KT273948.1
BaRF1	KT273949.1
BaRF1	KX674066.1
BaRF1	MH144212.1
BaRF1	MH144213.1
BaRF1	MH144214.1
BaRF1	MH144218.1
BaRF1	MH144223.1
BaRF1	MK973061.1
BaRF1	MK973062.1
HHV4tp2_gp53	NC_009334.1
HHV4tp2_gp52	NC_009334.1
BGRF1*BDRF1	MK973061.1
BGRF1*BDRF1	MK973062.1
HHV4tp2_gp01	NC_009334.1
HHV4_BLLF3	JQ009376.2
HHV4tp2_gp23	NC_009334.1
HHV4tp2_gs01	NC_009334.1
BALF2	HQ020558.1
BALF2	JQ009376.2
BALF2	KC207813.1
BALF2	KC440852.1
BALF2	KF373730.1
BALF2	KP735248.1
BALF2	KT273948.1
BALF2	KT273949.1
BALF2	KX674066.1
BALF2	MG021305.1
BALF2	MH144212.1
BALF2	MH144213.1
BALF2	MH144214.1
BALF2	MH144218.1
BALF2	MH144223.1
BALF2	MK973061.1
BALF2	MK973062.1
BALF3	JQ009376.2
BALF3	KC207813.1
BALF3	KF373730.1
BALF3	KP735248.1
BALF3	KT001103.1
BALF3	MG021305.1
BALF3	MH144212.1
BALF3	MH144213.1
BALF3	MH144214.1
BALF3	MH144218.1
BALF3	MH144223.1
BALF3	MK973061.1
BALF3	MK973062.1
BALF1	JQ009376.2
BALF1	KC207813.1
BALF1	KC440852.1
BALF1	KP735248.1
BALF1	KT273948.1
BALF1	KT273949.1
BALF1	KX674066.1
BALF1	MG021305.1
BALF1	MH144212.1
BALF1	MH144213.1
BALF1	MH144214.1
BALF1	MH144218.1
BALF1	MH144223.1
BALF1	MK973062.1
BALF4	JQ009376.2
BALF4	KC207813.1
BALF4	KC440852.1
BALF4	KF373730.1
BALF4	KP735248.1
BALF4	KT001103.1
BALF4	KT273948.1
BALF4	KT273949.1
BALF4	KX674066.1
BALF4	MG021305.1
BALF4	MH144212.1
BALF4	MH144213.1
BALF4	MH144214.1
BALF4	MH144218.1
BALF4	MH144223.1
BALF4	MK973062.1
BALF5	HQ020558.1
BALF5	JQ009376.2
BALF5	KC207813.1
BALF5	KC440852.1
BALF5	KF373730.1
BALF5	KP735248.1
BALF5	KT001103.1
BALF5	KT273948.1
BALF5	KT273949.1
BALF5	KX674066.1
BALF5	LN827582.1
BALF5	MG021305.1
BALF5	MH144212.1
BALF5	MH144213.1
BALF5	MH144214.1
BALF5	MH144218.1
BALF5	MH144223.1
BALF5	MK973061.1
BALF5	MK973062.1
HHV4tp2_gp69	NC_009334.1
HHV4tp2_gp28	NC_009334.1
HHV4tp2_gp29	NC_009334.1
BVLF1	HQ020558.1
BVLF1	JQ009376.2
BVLF1	KC207813.1
BVLF1	KC440852.1
BVLF1	KP735248.1
BVLF1	KX674066.1
BVLF1	MG021305.1
BVLF1	MH144212.1
BVLF1	MH144213.1
BVLF1	MH144214.1
BVLF1	MH144218.1
BVLF1	MH144223.1
BVLF1	MK973061.1
BVLF1	MK973062.1
HHV4tp2_gp20	NC_009334.1
HHV4tp2_gp21	NC_009334.1
HHV4tp2_gp22	NC_009334.1
EBNA-3B/EBNA-3C	JQ009376.2
EBNA-3B/EBNA-3C	KC207813.1
EBNA-3B/EBNA-3C	KC207814.1
EBNA-3B/EBNA-3C	KC440852.1
HHV4tp2_gp24	NC_009334.1
HHV4tp2_gp25	NC_009334.1
HHV4tp2_gp26	NC_009334.1
HHV4tp2_gp27	NC_009334.1
LMP1	AF181716.1
LMP1	EU000388.1
LMP1	MK637847.1
LMP1	MK637848.1
LMP2	KP735248.1
LMP2	KX674066.1
LMP2	M87779.1
BXLF1	AB850655.1
BXLF1	JQ009376.2
BXLF1	KC207813.1
BXLF1	KC440852.1
BXLF1	KP735248.1
BXLF1	KT273948.1
BXLF1	KT273949.1
BXLF1	KX674066.1
BXLF1	MG021305.1
BXLF1	MH144212.1
BXLF1	MH144213.1
BXLF1	MH144214.1
BXLF1	MH144218.1
BXLF1	MH144223.1
BXLF1	MH590505.1
BXLF1	MK973061.1
BXLF1	MK973062.1
BXLF2	AB850656.1
BXLF2	JQ009376.2
BXLF2	KC207813.1
BXLF2	KC440852.1
BXLF2	KP735248.1
BXLF2	KT273948.1
BXLF2	KT273949.1
BXLF2	KX674066.1
BXLF2	MG021305.1
BXLF2	MH144212.1
BXLF2	MH144213.1
BXLF2	MH144214.1
BXLF2	MH144218.1
BXLF2	MH144222.1
BXLF2	MH144223.1
BXLF2	MK973061.1
BXLF2	MK973062.1
BFRF1a	KF373730.1
BFRF1a	MK973061.1
BFRF1a	MK973062.1
HHV4tp2_gp62	NC_009334.1
rpms1	AJ251097.1
BYRF1/EBNA2	MK973062.1
BWRF1.3	KP735248.1
HHV4tp2_gp46	NC_009334.1
HHV4tp2_gp68	NC_009334.1
BFLF2	AB850653.1
BFLF2	AB850655.1
BFLF2	JQ009376.2
BFLF2	KC207813.1
BFLF2	KC440852.1
BFLF2	KP735248.1
BFLF2	KX674066.1
BFLF2	MG021305.1
BFLF2	MH144212.1
BFLF2	MH144213.1
BFLF2	MH144214.1
BFLF2	MH144218.1
BFLF2	MH144223.1
BFLF2	MK973062.1
BFLF1	JQ009376.2
BFLF1	KC207813.1
BFLF1	KC440852.1
BFLF1	KF373730.1
BFLF1	KP735248.1
BFLF1	KX674066.1
BFLF1	MG021305.1
BFLF1	MH144212.1
BFLF1	MH144213.1
BFLF1	MH144214.1
BFLF1	MH144218.1
BFLF1	MH144223.1
BFLF1	MK973061.1
BFLF1	MK973062.1
LF1	HQ020558.1
LF1	JQ009376.2
LF1	KC207813.1
LF1	KC440852.1
LF1	KP735248.1
LF1	KT273948.1
LF1	KT273949.1
LF1	KX674066.1
LF1	LN827582.1
LF1	MG021305.1
LF1	MH144212.1
LF1	MH144213.1
LF1	MH144214.1
LF1	MH144218.1
LF1	MH144223.1
LF1	MH590398.1
LF1	MK973061.1
LF1	MK973062.1
LF3	AP015015.1
LF3	KC207813.1
LF3	KC440852.1
LF3	KF373730.1
LF3	KP735248.1
LF3	MK973062.1
LF2	HQ020558.1
LF2	JQ009376.2
LF2	KC207813.1
LF2	KC440852.1
LF2	KP735248.1
LF2	KT273948.1
LF2	KT273949.1
LF2	KX674066.1
LF2	LN827582.1
LF2	MG021305.1
LF2	MH144212.1
LF2	MH144213.1
LF2	MH144214.1
LF2	MH144218.1
LF2	MH144223.1
LF2	MH590398.1
LF2	MK973061.1
LF2	MK973062.1
BILF2	JQ009376.2
BILF2	KC207813.1
BILF2	KC440852.1
BILF2	KF373730.1
BILF2	KP735248.1
BILF2	KT273948.1
BILF2	KT273949.1
BILF2	KX674066.1
BILF2	MG021305.1
BILF2	MH144212.1
BILF2	MH144213.1
BILF2	MH144214.1
BILF2	MH144218.1
BILF2	MH144223.1
BILF2	MH590484.1
BILF2	MK973062.1
BGLF3.5	AB850658.1
BGLF3.5	JQ009376.2
BGLF3.5	KC207813.1
BGLF3.5	KC440852.1
BGLF3.5	KP735248.1
BGLF3.5	KX674066.1
BGLF3.5	MG021305.1
BGLF3.5	MH144212.1
BGLF3.5	MH144213.1
BGLF3.5	MH144214.1
BGLF3.5	MH144218.1
BGLF3.5	MH144223.1
BGLF3.5	MK973062.1
BILF1	JQ009376.2
BILF1	KC207813.1
BILF1	KC440852.1
BILF1	KP735248.1
BILF1	KT273948.1
BILF1	KT273949.1
BILF1	KX674066.1
BILF1	LN827582.1
BILF1	MG021305.1
BILF1	MH144212.1
BILF1	MH144213.1
BILF1	MH144214.1
BILF1	MH144218.1
BILF1	MH144223.1
BILF1	MK973061.1
BILF1	MK973062.1
HHV4tp2_gp14	NC_009334.1
HHV4tp2_gp39	NC_009334.1
HHV4tp2_gp38	NC_009334.1
BFRF1A	AB850653.1
BFRF1A	JQ009376.2
BFRF1A	KC207813.1
BFRF1A	KC440852.1
BFRF1A	KP735248.1
BFRF1A	KX674066.1
BFRF1A	MG021305.1
BFRF1A	MH144212.1
BFRF1A	MH144213.1
BFRF1A	MH144214.1
BFRF1A	MH144218.1
BFRF1A	MH144223.1
BHLF1	AB850649.1
BHLF1	JQ009376.2
BHLF1	KF373730.1
BHLF1	KP735248.1
BHLF1	KX674066.1
BHLF1	MG021305.1
BHLF1	MK973062.1
HHV4tp2_gp32	NC_009334.1
HHV4tp2_gp31	NC_009334.1
HHV4tp2_gp30	NC_009334.1
HHV4tp2_gp37	NC_009334.1
HHV4tp2_gp36	NC_009334.1
HHV4tp2_gp35	NC_009334.1
HHV4tp2_gp34	NC_009334.1
SM	AB850651.1
SM	MG021305.1
BMLF1	AB850651.1
BMLF1	KP735248.1
BMLF1	KT273948.1
BMLF1	KT273949.1
BMLF1	KX674066.1
BMLF1	MG021305.1
LMP 2	M87779.1
BNRF1	HQ020558.1
BNRF1	KP735248.1
BNRF1	KT273948.1
BNRF1	KT273949.1
BNRF1	KX674066.1
BNRF1	MG021305.1
BNRF1	MH144212.1
BNRF1	MH144213.1
BNRF1	MH144214.1
BNRF1	MH144218.1
BNRF1	MH144223.1
EBNA-2	JQ009376.2
EBNA-2	KC207813.1
EBNA-2	KT273948.1
EBNA-2	KT273949.1
EBNA-2	MH101967.1
EBNA-2	MH144212.1
EBNA-2	MH144213.1
EBNA-2	MH144214.1
EBNA-2	MH144215.1
EBNA-2	MH144218.1
EBNA-2	MH144222.1
EBNA-2	MH144223.1
EBNA-2	MH590469.1
EBNA-1	AB037275.1
EBNA-1	AB037276.1
EBNA-1	JQ009376.2
EBNA-1	KC207813.1
EBNA-1	KC207814.1
EBNA-1	KF373730.1
EBNA-1	KP735248.1
EBNA-1	MH144212.1
EBNA-1	MH144213.1
EBNA-1	MH144214.1
EBNA-1	MH144218.1
EBNA-1	MH144222.1
EBNA-1	MH144223.1
EBNA-1	MH590381.1
EBNA-1	MH590384.1
EBNA-1	MH590401.1
EBNA-1	MH590551.1
SM%2C spliced BSLF2+BMLF1	KX674066.1
HHV4tp2_gp50	NC_009334.1
BRRF1	JQ009376.2
BRRF1	KC207813.1
BRRF1	KC440852.1
BRRF1	KP735248.1
BRRF1	KT273948.1
BRRF1	KT273949.1
BRRF1	KX674066.1
BRRF1	MG021305.1
BRRF1	MH144212.1
BRRF1	MH144213.1
BRRF1	MH144214.1
BRRF1	MH144218.1
BRRF1	MH144223.1
BRRF1	MK973062.1
BRRF2	AB850651.1
BRRF2	JQ009376.2
BRRF2	KC207813.1
BRRF2	KC440852.1
BRRF2	KP735248.1
BRRF2	KT273948.1
BRRF2	KT273949.1
BRRF2	KX674066.1
BRRF2	MG021305.1
BRRF2	MH144212.1
BRRF2	MH144213.1
BRRF2	MH144214.1
BRRF2	MH144218.1
BRRF2	MH144223.1
BRRF2	MK973062.1
BVRF1	HQ020558.1
BVRF1	JQ009376.2
BVRF1	KC207813.1
BVRF1	KC440852.1
BVRF1	KP735248.1
BVRF1	KT273948.1
BVRF1	KT273949.1
BVRF1	KX674066.1
BVRF1	MG021305.1
BVRF1	MH144212.1
BVRF1	MH144213.1
BVRF1	MH144214.1
BVRF1	MH144218.1
BVRF1	MH144223.1
BVRF1	MH590505.1
BVRF1	MK973061.1
BVRF1	MK973062.1
BVRF2	JQ009376.2
BVRF2	KC207813.1
BVRF2	KC440852.1
BVRF2	KP735248.1
BVRF2	KT273948.1
BVRF2	KT273949.1
BVRF2	KX674066.1
BVRF2	MG021305.1
BVRF2	MH144212.1
BVRF2	MH144213.1
BVRF2	MH144214.1
BVRF2	MH144218.1
BVRF2	MH144223.1
BVRF2	MK973061.1
BVRF2	MK973062.1
HHV4_BLRF2	JQ009376.2
HHV4tp2_gp05	NC_009334.1
EBNA-3B/3C	KF373730.1
BORF2	JQ009376.2
BORF2	KC207813.1
BORF2	KC440852.1
BORF2	KP735248.1
BORF2	KT273948.1
BORF2	KT273949.1
BORF2	KX674066.1
BORF2	MG021305.1
BORF2	MH144212.1
BORF2	MH144213.1
BORF2	MH144214.1
BORF2	MH144218.1
BORF2	MH144223.1
BORF2	MK973061.1
BORF2	MK973062.1
HHV4tp2_gp07	NC_009334.1
HHV4tp2_gp04	NC_009334.1
BORF1	HQ020558.1
BORF1	JQ009376.2
BORF1	KC207813.1
BORF1	KC440852.1
BORF1	KP735248.1
BORF1	KT273948.1
BORF1	KT273949.1
BORF1	KX674066.1
BORF1	LN827580.1
BORF1	MG021305.1
BORF1	MH144212.1
BORF1	MH144213.1
BORF1	MH144214.1
BORF1	MH144218.1
BORF1	MH144222.1
BORF1	MH144223.1
BORF1	MH590450.1
BORF1	MK973061.1
BORF1	MK973062.1
BFRF1	AB850653.1
BFRF1	JQ009376.2
BFRF1	KC207813.1
BFRF1	KC440852.1
BFRF1	KF373730.1
BFRF1	KP735248.1
BFRF1	KT273948.1
BFRF1	KT273949.1
BFRF1	KX674066.1
BFRF1	MG021305.1
BFRF1	MH144212.1
BFRF1	MH144213.1
BFRF1	MH144214.1
BFRF1	MH144218.1
BFRF1	MH144223.1
BFRF1	MK973061.1
BFRF1	MK973062.1
HHV4tp2_gp03	NC_009334.1
BFRF3	AB850645.1
BFRF3	AB850655.1
BFRF3	JQ009376.2
BFRF3	KC207813.1
BFRF3	KC440852.1
BFRF3	KF373730.1
BFRF3	KP735248.1
BFRF3	KT273948.1
BFRF3	KT273949.1
BFRF3	KX674066.1
BFRF3	MG021305.1
BFRF3	MH144212.1
BFRF3	MH144213.1
BFRF3	MH144214.1
BFRF3	MH144218.1
BFRF3	MH144223.1
BFRF3	MK973061.1
BFRF3	MK973062.1
BFRF2	AB850659.1
BFRF2	JQ009376.2
BFRF2	KC207813.1
BFRF2	KC440852.1
BFRF2	KF373730.1
BFRF2	KP735248.1
BFRF2	KT273948.1
BFRF2	KT273949.1
BFRF2	KX674066.1
BFRF2	MG021305.1
BFRF2	MH144212.1
BFRF2	MH144213.1
BFRF2	MH144214.1
BFRF2	MH144218.1
BFRF2	MH144223.1
BFRF2	MK973061.1
BFRF2	MK973062.1
BMRF1	JQ009376.2
BMRF1	KC207813.1
BMRF1	KC440852.1
BMRF1	KP735248.1
BMRF1	KT273948.1
BMRF1	KT273949.1
BMRF1	KX674066.1
BMRF1	MG021305.1
BMRF1	MH144212.1
BMRF1	MH144213.1
BMRF1	MH144214.1
BMRF1	MH144218.1
BMRF1	MH144223.1
BMRF1	MK973062.1
BMRF2	KC207813.1
BMRF2	KC440852.1
BMRF2	KP735248.1
BMRF2	KT273948.1
BMRF2	KT273949.1
BMRF2	KX674066.1
BMRF2	MG021305.1
BMRF2	MH144212.1
BMRF2	MH144213.1
BMRF2	MH144214.1
BMRF2	MH144218.1
BMRF2	MH144223.1
BMRF2	MK973062.1
HHV4tp2_gp08	NC_009334.1
BDLF3.5	JQ009376.2
BDLF3.5	KC207813.1
BDLF3.5	KC440852.1
BDLF3.5	MH144212.1
BDLF3.5	MH144213.1
BDLF3.5	MH144214.1
BDLF3.5	MH144218.1
BDLF3.5	MH144223.1
BDLF3.5	MK973061.1
BDLF3.5	MK973062.1
A1	M13941.1
BYRF1	KP735248.1
BYRF1	KX674066.1
BYRF1	MG021305.1
BOLF1	HQ020558.1
BOLF1	JQ009376.2
BOLF1	KC207813.1
BOLF1	KC440852.1
BOLF1	KF373730.1
BOLF1	KP735248.1
BOLF1	KT273948.1
BOLF1	KT273949.1
BOLF1	KX674066.1
BOLF1	LN827580.1
BOLF1	MG021305.1
BOLF1	MH144212.1
BOLF1	MH144213.1
BOLF1	MH144214.1
BOLF1	MH144218.1
BOLF1	MH144222.1
BOLF1	MH144223.1
BOLF1	MH590429.1
BOLF1	MH590450.1
BOLF1	MK973061.1
BOLF1	MK973062.1
RPMS1	JQ009376.2
RPMS1	KC207813.1
RPMS1	KF373730.1
RPMS1	KP735248.1
RPMS1	KT273948.1
RPMS1	KT273949.1
RPMS1	KX674066.1
RPMS1	LN827582.1
RPMS1	MG021305.1
RPMS1	MH144212.1
RPMS1	MH144213.1
RPMS1	MH144214.1
RPMS1	MH144218.1
RPMS1	MH144223.1
RPMS1	MK973061.1
RPMS1	MK973062.1
HHV4tp2_gp06	NC_009334.1
BRLF1	KC207813.1
BRLF1	KC207814.1
BRLF1	KC440852.1
BRLF1	KP735248.1
BRLF1	KT273948.1
BRLF1	KT273949.1
BRLF1	KX674066.1
BRLF1	MG021305.1
BRLF1	MH144212.1
BRLF1	MH144213.1
BRLF1	MH144214.1
BRLF1	MH144218.1
BRLF1	MH144223.1
BRLF1	MK973061.1
BRLF1	MK973062.1
HHV4tp2_gp77	NC_009334.1
BSRF1	AB850648.1
BSRF1	HQ020558.1
BSRF1	KC207813.1
BSRF1	KC440852.1
BSRF1	KP735248.1
BSRF1	KT273948.1
BSRF1	KT273949.1
BSRF1	KX674066.1
BSRF1	MG021305.1
BSRF1	MH144212.1
BSRF1	MH144213.1
BSRF1	MH144214.1
BSRF1	MH144218.1
BSRF1	MH144223.1
BSRF1	MK973062.1
BLRF3	KT273948.1
BLRF3	KT273949.1
BLRF2	AB850660.1
BLRF2	KC207813.1
BLRF2	KP735248.1
BLRF2	KT273948.1
BLRF2	KT273949.1
BLRF2	KX674066.1
BLRF2	MG021305.1
BLRF2	MH144212.1
BLRF2	MH144213.1
BLRF2	MH144214.1
BLRF2	MH144218.1
BLRF2	MH144223.1
BLRF2	MK973062.1
BLRF1	JQ009376.2
BLRF1	KC207813.1
BLRF1	KP735248.1
BLRF1	KT273948.1
BLRF1	KT273949.1
BLRF1	KX674066.1
BLRF1	MG021305.1
BLRF1	MH144212.1
BLRF1	MH144213.1
BLRF1	MH144214.1
BLRF1	MH144218.1
BLRF1	MH144223.1
BLRF1	MK973062.1
BWRF1.8	KP735248.1
73	AJ251096.1
BWRF1	JQ009376.2
BWRF1	KC207813.1
BWRF1	KC440852.1
BWRF1	MH144212.1
BWRF1	MH144213.1
BWRF1	MH144214.1
BWRF1	MH144216.1
BWRF1	MH144218.1
BWRF1	MH144223.1
HHV4tp2_gp11	NC_009334.1
HHV4tp2_gp10	NC_009334.1
HHV4tp2_gp13	NC_009334.1
HHV4tp2_gp12	NC_009334.1
HHV4tp2_gp15	NC_009334.1
LMP-2A	JQ009376.2
LMP-2A	KC207813.1
LMP-2A	KC440852.1
LMP-2A	KT273948.1
LMP-2A	KT273949.1
LMP-2A	MH144212.1
LMP-2A	MH144213.1
LMP-2A	MH144214.1
LMP-2A	MH144218.1
LMP-2A	MH144223.1
HHV4tp2_gp17	NC_009334.1
HHV4tp2_gp16	NC_009334.1
HHV4tp2_gp19	NC_009334.1
HHV4tp2_gp18	NC_009334.1
BGRF1	KT273948.1
BGRF1	KT273949.1
HHV4tp2_gp33	NC_009334.1
BGLF4	AB850658.1
BGLF4	JQ009376.2
BGLF4	KC207813.1
BGLF4	KC440852.1
BGLF4	KP735248.1
BGLF4	KX674066.1
BGLF4	MG021305.1
BGLF4	MH144212.1
BGLF4	MH144213.1
BGLF4	MH144214.1
BGLF4	MH144218.1
BGLF4	MH144222.1
BGLF4	MH144223.1
BGLF4	MK973062.1
BGLF5	JQ009376.2
BGLF5	KC207813.1
BGLF5	KC440852.1
BGLF5	KP735248.1
BGLF5	KT273948.1
BGLF5	KX674066.1
BGLF5	MG021305.1
BGLF5	MH144212.1
BGLF5	MH144213.1
BGLF5	MH144214.1
BGLF5	MH144218.1
BGLF5	MH144222.1
BGLF5	MH144223.1
BGLF5	MK973062.1
BGLF1	JQ009376.2
BGLF1	KC207813.1
BGLF1	KC440852.1
BGLF1	KP735248.1
BGLF1	KT273948.1
BGLF1	KT273949.1
BGLF1	KX674066.1
BGLF1	MG021305.1
BGLF1	MH144212.1
BGLF1	MH144213.1
BGLF1	MH144214.1
BGLF1	MH144218.1
BGLF1	MH144223.1
BGLF1	MK973061.1
BGLF1	MK973062.1
BGLF2	JQ009376.2
BGLF2	KC207813.1
BGLF2	KC440852.1
BGLF2	KP735248.1
BGLF2	KT273948.1
BGLF2	KT273949.1
BGLF2	KX674066.1
BGLF2	MG021305.1
BGLF2	MH144212.1
BGLF2	MH144213.1
BGLF2	MH144214.1
BGLF2	MH144218.1
BGLF2	MH144223.1
BGLF2	MK973061.1
BGLF2	MK973062.1
BGLF3	AB850648.1
BGLF3	AB850649.1
BGLF3	AB850658.1
BGLF3	JQ009376.2
BGLF3	KC207813.1
BGLF3	KC440852.1
BGLF3	KP735248.1
BGLF3	KT273948.1
BGLF3	KT273949.1
BGLF3	KX674066.1
BGLF3	MG021305.1
BGLF3	MH144212.1
BGLF3	MH144213.1
BGLF3	MH144214.1
BGLF3	MH144218.1
BGLF3	MH144223.1
BGLF3	MK973061.1
BGLF3	MK973062.1
BDLF4	JQ009376.2
BDLF4	KC207813.1
BDLF4	KP735248.1
BDLF4	KT273948.1
BDLF4	KT273949.1
BDLF4	KX674066.1
BDLF4	MG021305.1
BDLF4	MH144212.1
BDLF4	MH144213.1
BDLF4	MH144214.1
BDLF4	MH144218.1
BDLF4	MH144223.1
BDLF4	MK973061.1
BDLF4	MK973062.1
BBLF2/BBLF3 fusion	HQ020558.1
BGRF1/BDRF1	JQ009376.2
BGRF1/BDRF1	KC207813.1
BGRF1/BDRF1	KC440852.1
BGRF1/BDRF1	MG021305.1
BGRF1/BDRF1	MH144212.1
BGRF1/BDRF1	MH144213.1
BGRF1/BDRF1	MH144214.1
BGRF1/BDRF1	MH144218.1
BGRF1/BDRF1	MH144223.1
BDLF1	JQ009376.2
BDLF1	KC207813.1
BDLF1	KC440852.1
BDLF1	KP735248.1
BDLF1	KT273948.1
BDLF1	KT273949.1
BDLF1	KX674066.1
BDLF1	MG021305.1
BDLF1	MH144212.1
BDLF1	MH144213.1
BDLF1	MH144214.1
BDLF1	MH144218.1
BDLF1	MH144223.1
BDLF1	MK973061.1
BDLF1	MK973062.1
BWRF1.1	KP735248.1
BDLF3	JQ009376.2
BDLF3	KC207813.1
BDLF3	KC440852.1
BDLF3	KP735248.1
BDLF3	KT273948.1
BDLF3	KT273949.1
BDLF3	KX674066.1
BDLF3	MG021305.1
BDLF3	MH144212.1
BDLF3	MH144213.1
BDLF3	MH144214.1
BDLF3	MH144218.1
BDLF3	MH144223.1
BDLF3	MK973061.1
BDLF3	MK973062.1
BDLF2	JQ009376.2
BDLF2	KC207813.1
BDLF2	KC440852.1
BDLF2	KP735248.1
BDLF2	KT273948.1
BDLF2	KT273949.1
BDLF2	KX674066.1
BDLF2	MG021305.1
BDLF2	MH144212.1
BDLF2	MH144213.1
BDLF2	MH144214.1
BDLF2	MH144218.1
BDLF2	MH144223.1
BDLF2	MK973061.1
BDLF2	MK973062.1

## Sheet: EBV_genes_readCounts
GenBank reference	virus gene	SRR1433576	SRR809427	SRR1481351	SRR1389133	SRR1351166	SRR810853	SRR1090508	SRR817373	SRR814868	SRR810595	SRR662198	SRR813019	SRR816745	SRR818537	SRR817046	SRR811583	SRR816920	SRR813560	SRR814363	SRR1431205	SRR808728	SRR811379	SRR817234	SRR820779	SRR809619	SRR1084720	SRR1073679	SRR1099648	SRR1083657	SRR1361368	SRR1101787	SRR1080998	SRR1101483	SRR1084577	SRR1446850	SRR1407758	SRR1435560	SRR1433860	SRR1330522	SRR1499958	SRR1404401	SRR1336263	SRR1326536	SRR1420320	SRR1400054	SRR1406088	SRR1374647	SRR1413810
KF373730.1	A73	0	0	0	0	0	0	0	0	0	0	6	0	0	0	0	0	0	0	0	0	0	0	0	0	0	2	0	0	0	0	0	0	0	0	0	0	0	0	0	0	0	0	0	0	0	0	0	0
MK973061.1	BALF2	10	0	0	2	0	2	0	2	2	0	0	0	0	0	0	2	4	0	4	0	0	2	0	4	2	0	0	0	0	4	0	0	0	0	2	2	0	0	0	0	0	0	0	0	0	0	0	0
KF373730.1	BALF3	0	0	0	0	0	0	0	0	0	0	6	0	0	0	0	0	0	0	0	0	0	0	0	0	0	2	0	0	0	0	0	0	0	0	0	0	0	0	0	0	0	0	0	0	0	0	0	0
MK973061.1	BALF3	0	0	0	0	0	0	0	0	0	0	0	0	0	0	0	0	0	0	0	0	0	0	0	2	0	0	0	0	0	0	0	0	0	0	0	0	0	0	0	0	0	0	0	0	0	0	0	0
KF373730.1	BALF4	0	0	0	0	0	0	0	0	0	0	1	0	0	0	0	0	0	0	0	0	0	0	0	0	0	0	0	0	0	0	0	0	0	0	0	0	0	0	0	0	0	0	0	0	0	0	0	0
KF373730.1	BARF0	0	0	0	0	0	0	0	0	0	0	5	0	0	0	0	0	0	0	0	0	0	0	0	0	0	2	0	0	0	0	0	0	0	0	0	0	0	0	0	0	0	0	0	0	0	0	0	0
JQ009376.2	BaRF1	24	20	0	0	8	16	0	16	32	4	36	12	20	28	26	16	16	20	26	4	12	12	12	26	32	2	0	0	4	24	0	8	4	8	0	8	0	8	4	0	2	0	2	12	4	4	4	4
KC207813.1	BARF1	0	0	0	0	0	0	0	0	0	0	4	0	0	0	0	0	0	0	4	0	0	0	0	0	0	0	0	0	0	0	0	0	0	0	0	0	0	0	0	0	0	0	0	0	0	0	0	0
JQ009376.2	BBLF1	0	0	0	0	0	4	4	0	8	0	0	0	0	0	0	0	4	0	0	0	0	0	0	0	4	0	0	0	0	4	0	0	0	0	0	0	4	0	0	0	0	0	0	0	0	0	0	0
JQ009376.2	BBLF2/BBLF3	0	0	0	0	0	0	0	0	0	5	4	0	0	4	4	0	0	5	0	0	0	6	0	0	0	0	0	0	0	0	0	0	0	0	0	0	0	0	0	0	0	0	0	0	0	0	0	0
MK973061.1	BBLF4	0	0	0	0	0	0	0	0	0	0	0	0	0	0	0	0	0	0	2	0	0	0	0	2	0	0	0	0	0	0	0	0	0	0	0	0	0	0	0	0	0	0	0	0	0	0	0	0
JQ009376.2	BBRF1	0	0	0	0	0	0	0	4	0	3	0	0	4	4	4	0	0	3	0	0	0	6	0	4	0	2	0	0	0	0	0	0	0	0	0	0	4	0	4	0	0	0	0	0	0	0	0	0
MK973061.1	BBRF1	0	0	0	0	0	0	0	0	0	0	0	0	0	0	0	0	0	0	2	0	0	0	0	0	0	0	0	0	0	0	0	0	0	0	0	0	0	0	0	0	0	0	0	0	0	0	0	0
JQ009376.2	BBRF2	0	0	0	0	0	0	0	0	0	3	0	0	0	0	0	0	0	3	0	0	0	6	0	0	0	0	0	0	0	0	0	0	0	0	0	0	0	0	4	0	0	0	0	0	0	0	0	0
JQ009376.2	BBRF3	4	0	0	6	4	4	0	8	4	4	0	0	10	8	0	8	0	4	8	0	4	8	8	4	0	0	0	0	0	0	8	0	0	0	2	0	0	0	4	0	0	0	4	4	0	0	0	0
MK973061.1	BcLF1	2	0	0	0	0	0	1	0	10	0	0	2	5	6	4	2	8	4	8	0	1	8	2	4	2	4	0	0	2	2	1	0	0	0	0	2	0	0	0	2	2	0	2	0	0	0	0	0
JQ009376.2	BcRF1	0	0	0	0	0	4	0	0	4	0	0	4	0	0	0	0	0	0	0	0	0	0	0	4	0	0	0	0	0	0	4	4	4	0	0	0	0	0	0	0	4	0	0	4	4	0	0	0
MK973061.1	BcRF1	0	0	0	0	0	0	0	0	0	0	0	0	2	0	0	0	0	0	2	0	0	1	0	0	0	0	0	0	0	0	0	0	0	0	0	0	0	0	0	0	0	0	0	0	0	0	0	0
JQ009376.2	BDLF1	8	0	8	2	6	20	10	6	12	4	0	8	8	24	12	20	26	8	16	0	4	42	6	16	12	8	4	4	0	2	0	0	0	4	0	6	16	8	0	0	0	4	16	0	0	0	8	0
MK973061.1	BDLF1	0	0	0	0	0	0	0	0	0	0	0	0	0	0	0	0	0	0	0	0	0	2	0	0	0	0	0	0	0	0	0	0	0	0	0	0	0	0	0	0	0	0	0	0	0	0	0	0
JQ009376.2	BDLF2	8	0	8	2	6	12	10	6	8	4	0	8	8	24	12	20	22	8	14	0	4	30	6	12	6	4	0	4	0	2	0	0	0	4	0	2	12	0	0	0	0	4	12	0	0	0	8	0
JQ009376.2	BDLF3	0	0	4	2	6	2	4	6	4	4	0	0	4	4	8	4	10	0	4	0	4	12	0	8	0	2	0	0	0	0	0	0	0	0	0	0	2	0	0	0	0	0	8	0	0	0	0	0
JQ009376.2	BdRF1	4	0	2	0	0	10	8	4	8	8	0	0	8	16	2	0	16	10	0	4	4	6	6	0	20	10	0	0	0	0	0	0	0	0	0	0	0	0	0	4	0	0	12	0	12	0	0	0
JQ009376.2	BFLF1	4	0	0	0	0	0	0	0	8	0	0	4	0	0	0	0	0	0	0	4	0	0	0	0	4	2	0	0	0	4	0	0	0	0	0	0	0	0	0	4	0	0	0	0	0	0	0	0
JQ009376.2	BFLF2	4	0	0	0	0	0	0	0	4	0	0	0	0	0	0	0	0	0	0	0	0	0	0	0	0	0	0	0	0	4	0	0	0	0	0	0	0	0	0	2	0	0	0	0	0	0	0	0
KF373730.1	BFRF1	0	0	0	0	0	2	0	2	0	0	0	0	0	0	2	0	0	0	0	0	0	0	0	0	2	0	0	0	0	0	0	0	0	0	0	0	0	0	0	0	0	0	0	2	0	0	0	1
MK973061.1	BFRF1	0	0	0	0	0	2	0	0	0	0	0	0	0	0	0	0	0	0	0	0	0	0	0	0	0	0	0	0	0	0	0	0	0	0	0	2	0	0	0	0	0	0	0	0	0	0	0	0
KF373730.1	BFRF1a	0	0	0	0	0	2	0	2	0	0	0	0	0	0	2	0	0	0	0	0	0	0	0	0	2	0	0	0	0	0	0	0	0	0	0	0	0	0	0	0	0	0	0	2	0	0	0	1
MK973061.1	BFRF1a	0	0	0	0	2	2	0	0	0	0	0	0	0	0	0	0	0	0	2	0	0	0	0	0	0	0	0	0	0	0	0	0	0	0	0	2	0	0	0	0	0	0	0	0	0	0	0	0
KF373730.1	BFRF2	0	0	0	0	0	2	0	2	0	0	0	0	0	0	2	0	0	0	0	0	0	0	0	0	2	0	0	0	0	0	0	0	0	0	0	0	0	0	0	0	0	0	0	2	0	0	0	1
MK973061.1	BFRF2	0	0	0	0	0	2	0	0	0	0	0	0	0	0	0	0	0	0	0	0	0	0	0	0	0	0	0	0	0	0	0	0	0	0	0	2	0	0	0	0	0	0	0	0	0	0	0	0
KF373730.1	BFRF3	0	0	0	0	0	1	0	1	0	0	0	0	0	0	1	0	0	0	0	0	0	0	0	0	2	0	0	0	0	0	0	0	0	0	0	0	0	0	0	0	0	0	0	1	0	0	0	0
JQ009376.2	BGLF3	0	8	0	0	0	8	4	12	8	0	0	4	0	4	0	0	4	2	0	0	0	0	8	4	8	0	4	0	0	4	0	0	0	0	0	0	4	0	0	0	4	0	0	4	0	0	0	4
JQ009376.2	BGLF3.5	0	8	0	0	0	8	4	12	8	0	0	4	0	4	0	0	4	2	0	0	0	0	8	4	8	0	4	0	0	4	0	0	0	0	0	0	4	0	0	0	4	0	0	4	0	0	0	4
JQ009376.2	BGLF4	0	8	0	0	0	8	4	8	8	0	0	4	0	4	0	0	4	2	0	0	0	0	8	4	8	0	4	0	0	4	0	0	0	0	0	0	4	0	0	0	2	0	0	2	0	0	0	4
JQ009376.2	BGLF5	0	6	0	0	0	4	4	4	8	0	0	0	0	4	0	0	4	2	0	0	0	0	4	4	8	0	4	0	0	4	0	0	0	0	0	0	4	0	0	0	0	0	0	0	0	0	0	4
MK973061.1	BGRF1*BDRF1	0	0	0	0	0	0	0	0	0	0	0	0	0	0	0	0	1	0	0	0	0	1	0	0	0	0	0	0	0	0	0	0	0	0	0	0	0	0	0	0	0	0	0	0	0	0	0	0
AB850649.1	BHLF1	5	0	2	2	3	10	2	5	11	2	0	6	3	10	9	7	11	8	6	0	4	9	0	12	9	0	0	2	0	2	0	0	0	0	0	0	0	0	2	0	0	0	2	4	0	0	5	0
KF373730.1	BHLF1	10	6	2	6	3	11	2	13	20	5	0	6	18	14	18	9	19	12	20	0	10	6	2	24	26	3	5	0	2	6	0	2	0	1	4	4	0	2	6	8	0	6	2	6	0	0	2	5
KF373730.1	BHRF1	0	0	2	1	0	8	2	15	11	4	0	5	12	8	2	9	14	5	10	2	9	38	4	8	4	4	2	2	0	6	0	0	0	2	4	0	2	2	4	0	0	2	6	0	0	2	1	0
MK973061.1	BILF1	0	2	0	0	0	0	0	0	0	0	0	0	0	0	0	0	0	0	0	0	0	0	0	0	0	0	0	0	0	0	0	0	0	0	0	0	0	0	0	0	0	0	0	0	0	0	0	0
KF373730.1	BILF2	0	0	0	0	0	0	0	0	0	0	0	0	2	5	0	2	0	0	0	0	0	2	0	0	0	1	0	0	0	0	0	0	0	0	0	0	0	0	0	0	0	0	0	0	0	0	0	0
MK973061.1	BKRF1/EBNA1	2	6	4	0	4	9	2	6	8	2	12	2	14	13	12	9	15	2	12	0	4	12	2	1	9	6	0	0	2	2	0	0	6	0	2	4	2	2	0	0	2	0	4	2	2	0	1	2
MK973061.1	BKRF1/EBNA1 from Qp	2	6	4	0	2	7	2	6	8	2	12	2	14	13	12	9	15	2	10	0	4	12	2	1	9	6	0	0	2	2	0	0	6	0	2	2	2	2	0	0	2	0	4	2	2	0	1	2
JQ009376.2	BKRF2	14	4	12	0	6	12	4	8	22	0	0	4	24	12	32	12	4	8	28	4	4	24	0	16	20	12	4	8	8	4	8	0	4	0	0	2	4	4	8	0	6	0	4	4	4	4	0	0
JQ009376.2	BKRF4	6	2	4	0	2	8	4	8	18	0	0	4	14	4	24	10	4	4	14	4	4	10	0	10	10	8	0	8	0	4	4	0	4	0	0	2	4	4	8	0	4	0	0	0	0	0	0	0
JQ009376.2	BLLF1	0	0	0	0	0	0	0	0	0	0	0	0	2	0	0	0	0	0	0	0	0	12	0	0	0	0	0	0	0	0	0	0	0	0	0	0	0	0	0	0	0	0	4	0	0	0	0	0
JQ009376.2	BLRF1	2	0	0	2	0	0	4	8	0	0	0	0	0	12	0	0	0	0	8	0	0	0	0	4	0	0	0	4	0	0	0	0	0	0	0	0	0	4	0	0	0	0	0	0	0	4	0	0
JQ009376.2	BMRF1	24	20	0	0	8	16	0	16	28	4	32	10	20	26	26	16	16	20	24	4	12	12	12	26	32	2	0	0	4	24	0	8	4	8	0	8	0	8	4	0	2	0	2	12	4	4	4	4
MK973061.1	BOLF1	0	0	0	0	0	0	0	0	0	0	0	0	0	0	0	0	0	0	2	0	0	0	0	1	0	0	0	0	0	0	0	0	0	0	0	0	0	0	0	0	0	0	0	0	0	0	0	0
MK973061.1	BORF1	2	4	4	0	2	5	2	6	8	2	8	2	12	13	12	7	13	0	6	0	4	12	2	1	7	6	0	0	2	2	0	0	6	0	2	2	2	2	0	0	2	0	0	2	2	0	1	2
MK973061.1	BORF2	2	4	4	0	2	5	2	6	8	2	8	2	10	13	12	7	13	0	6	0	4	10	2	0	7	6	0	0	2	0	0	0	6	0	0	2	2	2	0	0	2	0	0	2	2	0	1	2
MK973061.1	BPLF1	0	0	0	0	0	0	0	0	0	0	0	0	0	0	0	0	0	0	2	0	0	0	0	0	0	0	0	0	0	0	0	0	0	0	0	0	0	0	0	0	0	0	0	0	0	0	0	0
KC207813.1	BRLF1	0	4	0	0	0	12	0	0	12	0	4	0	8	0	4	0	0	4	0	0	4	8	0	0	4	0	0	0	0	0	4	0	0	2	0	0	0	4	0	0	0	0	0	0	0	0	0	0
KC207813.1	BRRF1	0	4	0	0	0	8	0	0	2	0	0	0	4	0	0	0	0	0	0	0	0	0	0	0	4	0	0	0	0	0	0	0	0	2	0	0	0	0	0	0	0	0	0	0	0	0	0	0
MK973061.1	BSLF1	0	2	0	0	0	2	0	0	0	0	4	0	2	0	0	2	2	2	2	0	0	0	0	0	2	0	0	0	0	0	0	0	0	0	0	0	0	0	0	0	0	0	4	0	0	0	0	0
MK973061.1	BSLF2*BMLF1	0	2	0	0	0	2	0	0	0	0	4	0	2	0	0	2	2	2	2	0	0	0	0	0	2	0	0	0	0	0	0	0	0	0	0	0	0	0	0	0	0	0	4	0	0	0	0	0
JQ009376.2	BTRF1	0	0	0	0	0	0	0	0	4	0	0	0	0	0	0	0	0	0	0	0	0	0	0	0	0	0	0	0	0	0	4	4	0	0	0	0	0	0	0	0	0	0	0	0	0	0	0	0
MK973061.1	BTRF1	0	0	0	0	0	0	0	0	0	0	0	0	0	0	0	0	0	0	0	0	0	0	0	0	0	0	0	0	0	0	0	0	0	0	0	0	0	0	0	0	0	0	0	0	0	0	0	0
MK973061.1	BVLF1	0	0	0	0	0	0	0	0	0	0	0	0	0	0	0	0	0	0	0	0	0	0	0	0	2	0	0	0	0	0	0	0	0	0	0	0	0	0	0	0	0	0	0	0	0	0	0	0
JQ009376.2	BVRF2	4	0	2	2	0	10	8	4	8	8	0	0	8	16	2	0	16	10	0	4	4	6	6	0	20	10	0	0	0	0	0	0	0	0	0	0	0	0	0	4	0	0	12	0	12	0	0	0
MK973061.1	BVRF2	0	0	0	0	0	0	0	0	0	0	0	0	0	0	0	0	0	0	0	0	0	0	0	0	2	0	0	0	0	0	0	0	0	0	0	0	0	0	0	0	0	0	0	0	0	0	0	0
MH144216.1	BWRF1	0	0	0	0	0	2	0	0	2	2	0	6	2	2	0	4	3	2	2	0	3	21	0	1	0	0	0	0	2	0	2	0	0	0	0	0	4	0	0	0	0	0	0	0	0	0	0	3
MK973061.1	BXLF1	0	0	0	0	0	0	0	0	0	0	0	0	0	0	0	2	0	0	0	0	0	0	0	0	0	0	0	0	0	0	0	0	0	0	0	0	0	0	0	0	0	0	0	0	0	0	0	0
MK973061.1	BXLF2	0	0	0	0	0	0	0	0	0	0	0	0	0	0	0	0	0	0	0	0	0	0	0	0	0	0	0	0	0	0	0	0	0	0	0	0	0	0	0	0	0	0	0	0	0	0	0	0
KC207813.1	BZLF1	0	0	0	0	0	0	0	0	0	0	0	0	0	0	0	0	0	2	0	0	0	4	0	0	0	0	0	0	0	0	0	0	0	0	0	0	0	0	0	0	0	0	0	0	0	0	0	0
KF826537.1	BZLF1	4	2	0	0	0	0	2	0	0	0	6	0	2	0	1	0	0	0	0	0	0	0	1	6	1	0	0	0	0	0	0	0	0	0	0	0	0	0	0	0	0	0	0	0	0	0	0	0
JQ009376.2	EBNA-1	56	40	0	4	16	32	8	48	72	8	72	28	44	80	52	32	32	40	68	12	24	48	24	60	68	6	0	8	8	52	0	16	8	16	0	16	0	24	8	4	4	0	12	24	8	16	8	8
KC207813.1	EBNA-1	0	8	0	0	0	24	0	0	24	0	8	0	16	0	8	0	0	8	0	0	8	16	0	0	8	0	0	0	0	0	8	0	0	4	0	0	0	8	0	0	0	0	0	0	0	0	0	0
KF373730.1	EBNA-1	10	6	4	7	3	21	4	30	31	9	0	11	30	22	22	18	33	17	30	2	19	44	6	32	32	7	7	2	2	12	0	2	0	3	8	4	2	4	10	8	0	8	8	8	0	2	3	6
JQ009376.2	EBNA-3A	30	20	0	2	8	16	4	24	40	4	36	16	22	40	26	16	16	20	34	8	12	24	12	30	36	4	0	4	4	28	0	8	4	8	0	8	0	12	4	4	2	0	6	12	4	8	4	4
KF373730.1	EBNA-3A	10	6	4	7	3	21	4	30	31	9	0	11	30	22	22	18	33	17	30	2	19	44	6	32	32	7	7	2	2	12	0	2	0	3	8	4	2	4	10	8	0	8	8	8	0	2	3	6
KF373730.1	EBNA-3B/3C	10	6	4	7	3	21	4	30	31	9	0	11	30	22	22	18	33	17	30	2	19	44	6	32	32	7	7	2	2	12	0	2	0	3	8	4	2	4	10	8	0	8	8	8	0	2	3	6
JQ009376.2	EBNA-3B/EBNA-3C	30	20	0	2	8	16	4	24	40	4	36	16	22	40	26	16	16	20	34	8	12	24	12	30	36	4	0	4	4	28	0	8	4	8	0	8	0	12	4	4	2	0	6	12	4	8	4	4
MK973061.1	EBNA3A	2	6	4	0	4	9	2	6	8	2	12	2	14	13	12	9	15	2	12	0	4	12	2	1	9	6	0	0	2	2	0	0	6	0	2	4	2	2	0	0	2	0	4	2	2	0	1	2
MK973061.1	EBNA3B	2	6	4	0	4	9	2	6	8	2	12	2	14	13	12	9	15	2	12	0	4	12	2	1	9	6	0	0	2	2	0	0	6	0	2	4	2	2	0	0	2	0	4	2	2	0	1	2
MK973061.1	EBNA3C	2	6	4	0	4	9	2	6	8	2	12	2	14	13	12	9	15	2	12	0	4	12	2	1	9	6	0	0	2	2	0	0	6	0	2	4	2	2	0	0	2	0	4	2	2	0	1	2
JQ009376.2	HHV4_BKRF3	14	4	12	0	6	12	4	8	22	0	0	4	24	12	30	12	4	8	28	4	4	24	0	16	18	12	4	8	8	4	8	0	4	0	0	2	4	4	8	0	6	0	4	4	4	4	0	0
JQ009376.2	HHV4_BLRF2	2	0	0	2	0	0	4	8	0	0	0	0	0	6	0	0	0	0	8	0	0	0	0	4	0	0	0	0	0	0	0	0	0	0	0	0	0	4	0	0	0	0	0	0	0	4	0	0
JQ009376.2	HHV4_BMRF2	12	20	0	0	4	12	0	12	24	0	12	4	16	16	12	16	14	16	12	4	12	12	8	16	16	0	0	0	4	18	0	8	0	8	0	8	0	4	0	0	0	0	0	8	4	4	4	4
MK973061.1	LF1	0	2	0	0	0	0	0	0	0	0	0	0	0	0	0	0	0	0	0	0	0	0	0	0	0	0	0	0	0	0	0	0	0	0	0	0	0	0	0	0	0	0	0	0	0	0	0	0
MK973061.1	LF2	0	2	0	0	0	0	0	0	0	0	0	0	0	0	0	0	0	0	0	0	0	0	0	0	0	0	0	0	0	0	0	0	0	0	0	0	0	0	0	0	0	0	0	0	0	0	0	0
M58153.1	LMP	0	0	0	0	0	0	0	2	0	4	0	0	2	4	1	0	0	0	0	0	3	0	8	0	4	0	0	0	0	2	0	0	0	2	0	0	0	0	0	0	0	0	0	0	0	0	0	0
KF373730.1	RPMS1	0	0	0	0	0	0	0	0	0	0	6	0	0	0	0	0	0	0	0	0	0	0	0	0	0	2	0	0	0	0	0	0	0	0	0	0	0	0	0	0	0	0	0	0	0	0	0	0
MK973061.1	RPMS1	0	2	0	0	0	0	0	0	0	0	0	0	0	0	0	0	0	0	0	0	0	0	0	0	0	0	0	0	0	0	0	0	0	0	0	0	0	0	0	0	0	0	0	0	0	0	0	0
[truncated: 20 more columns]

## Sheet: HSV1_genes_in_references
virus gene	GenBank reference
UL55	KY922718.1
UL1	JQ730035.1
UL1	KU310660.1
UL1	MH999842.1
UL31	NC_001806.2
pol	X03181.1
UL30	NC_001806.2
UL12	KU310659.1
UL12	MH999839.1
UL40	KX791792.1
UL44	KX424525.1
UL44	MH999842.1
RL1	JQ730035.1
RL1	KM222721.1
RL1	KM222722.1
RL1	KM222724.1
RL1	KT425109.1
RL1	KU310661.1
RL1	KY922718.1
RL1	KY922719.1
RL1	LT594109.1
RL1	LT594192.1
RL1	MG708286.1
RL1	MG708287.1
RL1	MG708288.1
RL1	MG708289.1
RL1	MH999839.1
RL1	MH999840.1
RL1	MH999841.1
RL1	MH999842.1
RL1	MH999844.1
RL1	MH999845.1
RL1	MH999846.1
RL1	MH999847.1
RL1	MH999849.1
RL1	MH999850.1
RL1	MH999851.1
RL1	MK952183.1
RL1	MK952185.1
RL1	MN159382.1
RS1	HM585502.2
RS1	HM585512.2
RS1	KU310660.1
RS1	KU310661.1
RS1	LT594106.1
lpha 0	U70040.1
RL2	JQ730035.1
RL2	KM222721.1
RL2	KM222724.1
RL2	KT425109.1
RL2	KY922718.1
RL2	KY922719.1
RL2	LT594109.1
RL2	LT594110.1
RL2	MG708286.1
RL2	MG708287.1
RL2	MG708288.1
RL2	MG708289.1
RL2	MH999839.1
RL2	MH999840.1
RL2	MH999841.1
RL2	MH999842.1
RL2	MH999843.1
RL2	MH999844.1
RL2	MH999845.1
RL2	MH999846.1
RL2	MH999847.1
RL2	MH999849.1
RL2	MH999850.1
RL2	MH999851.1
RL2	MK952183.1
RL2	MK952185.1
RL2	MN159382.1
UL43	JQ730035.1
UL43	KX424525.1
UL8	JQ730035.1
UL8	KU310661.1
UL8	MG708288.1
UL9	JQ730035.1
UL9	KU310659.1
UL9	MG708288.1
UL25	KU310659.1
UL25	KU310660.1
UL25	MH999850.1
UL42	GU734771.1
UL42	JQ730035.1
UL42	KU310661.1
UL42	MH999847.1
UL2	JQ730035.1
UL2	MH999842.1
US12	JN420342.2
US12	JQ780693.1
US12	LT594107.1
US12	MG708290.1
US12	MG708292.1
US12	MH999845.1
US12	MH999847.1
US12	MH999851.1
US12	MN136524.1
US11	HM585510.2
US11	JN420342.2
US11	JQ730035.1
US11	JQ780693.1
US11	LT594107.1
US11	MN136524.1
US10	HM585510.2
US10	JN420342.2
US10	JQ730035.1
US10	JQ780693.1
US10	LT594107.1
US10	MN136524.1
UL6	KU310657.1
UL6	KU310661.1
UL6	MG708286.1
UL6	NC_001806.2
UL7	KU310657.1
UL7	KU310661.1
UL7	NC_001806.2
UL4	MG708286.1
UL5	KU310659.1
UL5	KU310661.1
UL5	MG708286.1
UL5	NC_001806.2
UL50	JQ730035.1
UL32	JQ730035.1
UL32	MG708286.1
UL32	NC_001806.2
UL52	JQ730035.1
UL52	KU310659.1
UL52	KX424525.1
UL53	KU310659.1
UL53	KX424525.1
UL54	JQ730035.1
UL54	MH999851.1
TK	AB047367.1
UL56	KX791997.1
UL33	JQ730035.1
UL33	MG708286.1
UL33	NC_001806.2
UL21	JQ730035.1
US6	KX946970.1
US6	LT594108.1
US6	LT594109.1
US6	MH999839.1
US6	MH999840.1
UL20	KT425108.1
UL15-1	JQ730035.1
UL49A	GU734771.1
UL49A	JQ730035.1
UL46	JQ780693.1
P17_00075	LT576867.1
UL47	JQ780693.1
UL38	JQ730035.1
UL38	KU310659.1
UL38	KU310661.1
UL38	MH999841.1
UL39	KX791792.1
UL18	KT425108.1
US1	AF324427.1
US1	JQ730035.1
US1	LT594107.1
US1	LT594108.1
US1	MG708290.1
US1	MG708292.1
US1	MH999845.1
US1	MH999847.1
US1	MH999851.1
US1	MN136524.1
UL14	GU734772.1
UL14	JQ730035.1
UL14	MH999839.1
UL15	GU734772.1
UL15	KX791897.1
UL15	S62788.1
UL16	GU734772.1
UL16	KX791897.1
UL17	GU734772.1
UL17	KX791897.1
UL10	JQ730035.1
UL10	KU310659.1
UL10	KU310661.1
UL10	MG708288.1
UL37	JQ730035.1
UL37	KM222727.1
UL34	JQ730035.1
UL34	MG708286.1
UL13	JQ730035.1
UL13	MH999839.1
UL3	MG708285.1
UL11	KU310659.1
UL11	MH999839.1
dbp	X03181.1
UL51	JQ730035.1
UL51	MH480513.1
UL36	MH999838.1
UL35	MG708286.1
US5	KX946970.1
US5	LT594108.1
US5	LT594109.1
US5	MH999839.1
US5	MH999840.1
UL19	KT425108.1
UL27	MG708287.1
US8	MN136523.1
UL45	KX424525.1
UL45	MH999842.1
UL26.5	KU310660.1
UL26.5	MH999850.1
US7	HM585503.2
US7	KX946970.1
US7	LT594108.1
US7	LT594109.1
US7	MH999839.1
US7	MH999840.1
UL24	JN420342.2
UL24	KU310659.1
UL24	MH999850.1
UL41	GU734771.1
UL26	KU310660.1
UL26	MH999850.1
US3	JN420342.2
US3	KU310657.1
US3	MG708289.1
US2	JN420342.2
US2	MG708289.1
UL23	JN420342.2
UL23	KU310659.1
UL23	MH999850.1
UL22	GU734771.1
LAT	JQ730035.1
LAT	KM222721.1
LAT	KM222722.1
LAT	KM222724.1
LAT	KT425109.1
LAT	KY922718.1
LAT	KY922719.1
LAT	LT594109.1
LAT	LT594110.1
LAT	LT594192.1
LAT	MG708286.1
LAT	MG708287.1
LAT	MG708288.1
LAT	MG708289.1
LAT	MH999839.1
LAT	MH999840.1
LAT	MH999841.1
LAT	MH999842.1
LAT	MH999844.1
LAT	MH999845.1
LAT	MH999846.1
LAT	MH999847.1
LAT	MH999849.1
LAT	MH999850.1
LAT	MH999851.1
LAT	MK952183.1
LAT	MK952185.1
LAT	MN159382.1
US8A	MN136523.1
UL49	GU734771.1
UL48	GU734771.1
UL48	KU310660.1
UL28	KU310657.1
UL28	MG708287.1
US9	MN136523.1
US4	MG708289.1

## Sheet: HSV1_genes_readCounts
GenBank reference	virus gene	SRR810595	SRR813019	SRR808728	SRR811379	SRR817234
X03181.1	dbp	35	18	21	23	29
X03181.1	pol	26	18	8	10	16
JQ730035.1	UL1	0	0	0	0	2
MH999842.1	UL1	52	40	20	46	59
JQ730035.1	UL10	2	4	0	0	2
KU310659.1	UL10	0	2	2	4	0
KU310661.1	UL10	2	0	2	0	2
KU310659.1	UL11	0	0	2	0	0
MH999839.1	UL11	0	3	4	8	2
KU310659.1	UL12	0	0	1	0	0
MH999839.1	UL12	14	30	22	35	23
MH999839.1	UL13	16	32	26	43	25
JQ730035.1	UL14	2	2	0	0	0
MH999839.1	UL14	16	32	26	43	25
JQ730035.1	UL15-1	1	0	0	0	0
KT425108.1	UL18	35	30	19	22	33
KT425108.1	UL19	57	52	27	38	49
MH999842.1	UL2	45	31	19	41	50
KT425108.1	UL20	57	52	27	38	49
JQ730035.1	UL21	10	8	6	6	9
GU734771.1	UL22	15	18	5	23	28
JN420342.2	UL23	0	2	0	0	0
MH999850.1	UL24	19	14	17	15	15
MH999850.1	UL25	14	14	15	13	8
MH999850.1	UL26	14	14	15	13	8
MH999850.1	UL26.5	10	10	11	10	6
MG708287.1	UL27	55	51	42	56	49
MG708287.1	UL28	57	51	42	58	49
NC_001806.2	UL30	1	2	1	0	1
NC_001806.2	UL31	8	21	6	9	6
NC_001806.2	UL32	8	29	6	9	8
MG708286.1	UL33	12	22	12	28	35
MG708286.1	UL34	12	18	9	24	34
MG708286.1	UL35	10	8	6	12	19
MH999838.1	UL36	14	16	4	6	2
JQ730035.1	UL37	4	2	0	3	4
JQ730035.1	UL38	2	0	0	0	0
KX791792.1	UL39	41	38	19	50	34
MG708286.1	UL4	2	4	0	3	0
KX791792.1	UL40	20	17	8	28	22
GU734771.1	UL41	14	8	18	33	14
GU734771.1	UL42	7	5	3	4	4
JQ730035.1	UL42	0	0	2	0	2
KU310661.1	UL42	4	2	0	0	2
MH999847.1	UL42	1	0	2	6	4
JQ730035.1	UL43	0	0	2	0	4
KX424525.1	UL43	0	3	2	4	5
KX424525.1	UL44	0	3	2	2	5
MH999842.1	UL44	0	2	0	4	0
KX424525.1	UL45	0	3	1	0	3
MH999842.1	UL45	0	0	0	4	0
JQ780693.1	UL46	42	22	31	44	52
JQ780693.1	UL47	50	27	41	56	53
GU734771.1	UL48	22	20	13	9	51
GU734771.1	UL49	32	45	18	30	44
GU734771.1	UL49A	35	52	23	34	47
JQ730035.1	UL49A	4	0	0	0	0
MG708286.1	UL5	4	4	4	4	4
JQ730035.1	UL50	24	13	8	6	19
JQ730035.1	UL51	11	7	5	0	3
JQ730035.1	UL52	7	3	2	0	1
KU310659.1	UL52	2	0	0	2	0
KX424525.1	UL52	13	11	10	12	21
KX424525.1	UL53	6	8	7	4	9
JQ730035.1	UL54	2	2	0	2	2
KX791997.1	UL56	2	13	0	4	8
NC_001806.2	UL6	2	0	0	1	4
NC_001806.2	UL7	0	0	0	0	2
JQ730035.1	UL9	2	4	0	0	2
LT594108.1	US1	9	10	10	16	13
MH999847.1	US1	1	1	0	1	2
JQ730035.1	US10	0	0	0	0	3
JN420342.2	US2	4	8	7	4	10
MG708289.1	US2	0	0	0	4	0
JN420342.2	US3	0	2	0	0	0
MG708289.1	US3	8	7	8	16	4
MG708289.1	US4	5	7	6	12	4
MN136523.1	US8	108	116	70	105	121
MN136523.1	US8A	103	110	62	94	106
MN136523.1	US9	95	91	51	78	90

[truncated: 2 more sheets: mastadeno_genes_in_references, mastadeno_genes_readCounts]
